# Supplementary material for: Implementation of a Sponge-Based Flexible Electronic Skin for Safe Human–Robot Interaction
Source: Micromachines (Basel). 2022 Aug 19;13(8):1344. doi: 10.3390/mi13081344 (PMC9414897; doi:10.3390/mi13081344)
Supplement: Supplementary file 1 [file micromachines-13-01344-s001.zip]

Archive with 1 entries (1 files):
- micromachines-1823184-supplementary.mp4
